# Supplementary material for: Mismatch negativity reflects asymmetric pre-attentive harmonic interval discrimination
Source: PLoS One. 2018 Apr 25;13(4):e0196176. doi: 10.1371/journal.pone.0196176 (PMC5919050; doi:10.1371/journal.pone.0196176)
Supplement: S1 Table — (XLSX) [file pone.0196176.s001.xlsx]

## Sheet: Intervall_MMN_baseline
Subject ID	amplitude of third condition at 173 ms	amplitude of fifth condition at 167 ms	noise floor (third condition)	noise floor (fifth condition)
101	-0.102311	-1.205	-0.0701744	0.060526
102	0	0	0	0
103	-0.225617	-0.518659	0.074215	0.0692152
104	-0.675406	0.630196	-0.0628464	-0.0186756
105	-0.391425	-0.0125554	0.0688447	-0.17811
106	-0.136695	-0.128548	0.0155136	-0.0546133
107	-0.229601	0.102702	-0.0766144	0.192929
108	-0.6528	0.103312	-0.0305383	-0.0021857
109	-0.0237495	0.227046	0.0610337	-0.0455623
110	-0.864055	0.467631	-0.0117608	-0.0232194
111	-0.341078	-0.135312	-0.0943427	-0.0812731
112	-0.439338	-0.0793777	0.138629	0.142917
114	0.173356	0.196389	-0.0456233	-0.00363532
115	-0.851239	0.0151509	0.161615	-0.00523642
