# Supplementary material for: Mismatch negativity reflects asymmetric pre-attentive harmonic interval discrimination
Source: PLoS One. 2018 Apr 25;13(4):e0196176. doi: 10.1371/journal.pone.0196176 (PMC5919050; doi:10.1371/journal.pone.0196176)
Supplement: S2 Table — (XLSX) [file pone.0196176.s002.xlsx]

## Sheet: Tabelle1
d‘ (fifth)	d‘ (major third)
4.54	3.873
4.82	2.9386
1.26	0.9597
2.12	0.983
0.85	1.96
1	1.2896
0.98	0.5527
1	1.3753
1.76	1.397
1	1.301
